# Supplementary material for: Effect of Added Brewer’s Spent Grain on the Baking Value of Flour and the Quality of Wheat Bread
Source: Molecules. 2022 Mar 1;27(5):1624. doi: 10.3390/molecules27051624 (PMC8911926; doi:10.3390/molecules27051624)
Supplement: Supplementary file 1 [file molecules-27-01624-s001.zip]

Archive with 1 entries (1 files):
- molecules-1615520-supplementary.pdf
